# Supplementary material for: Long-Term Protective Immune Responses Induced by rBCG-RBD/rRBD Heterologous Prime/Boost Immunization Strategy: Fusion of RBD-Wuhan with LTB Adjuvant Induces Cross-Reactivity with SARS-CoV-2 Variant Omicron
Source: Vaccines (Basel). 2026 Jan 27;14(2):120. doi: 10.3390/vaccines14020120 (PMC12944924; doi:10.3390/vaccines14020120)
Supplement: Supplementary file 1 [file vaccines-14-00120-s001.zip]

Archive with 1 entries (1 files):
- vaccines-4061659-supplementary.pdf
